# Supplementary material for: Investigating the physiological responses of Pacific white shrimp Litopenaeus vannamei to acute cold-stress
Source: PeerJ. 2019 Jul 24;7:e7381. doi: 10.7717/peerj.7381 (PMC6660825; doi:10.7717/peerj.7381)
Supplement: Supplemental Information 1 [file peerj-07-7381-s001.xlsx]

## Sheet: Sheet1
		Glu
	28℃	65.46	67.69	59.45
	23℃	60.37	70.59	67.54
	18℃	59.81	66.7	67.43
	13℃	64.31	67.76	63.04
	13℃-12h	66.28	69.79	59.97
		TC
	28℃	0.52	0.56	0.54
	23℃	1.29	0.83	1.06
	18℃	0.7	0.42	0.43
	13℃	0.74	0.62	0.6
	13℃-12h	0.4	0.47	0.435
		TG
	28℃	0.21	0.17	0.19
	23℃	0.31	0.22	0.265
	18℃	0.19	0.11	0.15
	13℃	0.17	0.18	0.19
	13℃-12h	0.07	0.09	0.01
		TP
	28℃	27.4	32.5	32
	23℃	39.8	25.6	32.7
	18℃	36.8	32.2	26.6
	13℃	30.1	21.2	25.65
	13℃-12h	22.8	26.8	18.3
		ALP
	28℃	19	15	18
	23℃	10	8	7
	18℃	12	17	13
	13℃	6	6	4
	13℃-12h	5	5	1
		ALT
	28℃	3	5	1
	23℃	25	42	33
	18℃	21	28	10
	13℃	28	39.5	51
	13℃-12h	83	75	79
