# Supplementary material for: Investigating the physiological responses of Pacific white shrimp Litopenaeus vannamei to acute cold-stress
Source: PeerJ. 2019 Jul 24;7:e7381. doi: 10.7717/peerj.7381 (PMC6660825; doi:10.7717/peerj.7381)
Supplement: Supplemental Information 2 [file peerj-07-7381-s002.xlsx]

## Sheet: Sheet1
		GRP78
	28℃	1.3	0.9	0.95
	23℃	2.4	1.8	2.3
	18℃	0.59	0.22	0.37
	13℃	0.19	0.14	0.17
	13℃-12h	0.18	0.27	0.26
		CASP3
	28℃	1.06603	0.97942	0.952738
	23℃	1.87658	1.51145	1.60425
	18℃	1.61759	1.89175	1.86776
	13℃	1.86849	1.34	1.54885
	13℃-12h	1.47559	1.86086	1.67
		ASK1
	28℃	0.85	1.17	1.19
	23℃	0.82	1.32	0.97
	18℃	1.33	1.09	1.57
	13℃	0.48	0.72	0.96
	13℃-12h	0.34	0.72	0.53
		IRE1
	28℃	0.97	1.13	0.9
	23℃	0.91	0.96	0.85
	18℃	0.89	0.72	1.05
	13℃	0.84	0.79	0.69
	13℃-12h	0.62	0.87	1.12
		XEP1
	28℃	1.21	1.06	0.96
	23℃	1.31	1.57	1.5
	18℃	1.98	1.62	2.02
	13℃	1.88	2.16	2.43
	13℃-12h	2.71	2.58	2.93
		ATF6
	28℃	0.9	1.08	1.14
	23℃	1.48	1.74	1.21
	18℃	1.26	0.97	1.46
	13℃	1.15	1.35	0.95
	13℃-12h	0.81	0.65	0.9
		PERK
	28℃	0.99	1.16	0.87
	23℃	0.59	0.42	0.54
	18℃	0.44	0.49	0.4
	13℃	0.54	0.57	0.88
	13℃-12h	1.19	1.37	1.28
		eIF2α
	28℃	0.8	1.17	1.12
	23℃	1.45	1.05	0.99
	18℃	1.36	1.17	0.98
	13℃	1.34	1.45	1.23
	13℃-12h	1.78	1.28	1.34
		ATF4
	28℃	1.07	1.09	0.89
	23℃	1.32	1.48	1.17
	18℃	1.3	1.43	1.34
	13℃	1.58	1.39	1.14
	13℃-12h	1.6	1.57	1.64
