# Supplementary material for: Investigating the physiological responses of Pacific white shrimp Litopenaeus vannamei to acute cold-stress
Source: PeerJ. 2019 Jul 24;7:e7381. doi: 10.7717/peerj.7381 (PMC6660825; doi:10.7717/peerj.7381)
Supplement: Supplemental Information 3 [file peerj-07-7381-s003.xlsx]

## Sheet: Sheet1
		GRP 78
	28℃	1.03497	1.05491	0.911595
	23℃	0.295109	0.306911	0.322015
	18℃	0.652208	0.76	0.874438
	13℃	0.278701	0.31525	0.3
	13℃-12h	0.378275	0.405	0.432647
		CASP3
	28℃	0.837105	1.25	1.12
	23℃	0.558346	0.749464	0.658349
	18℃	0.54	0.77	0.553677
	13℃	1.00042	1.14	1.28343
	13℃-12h	0.903764	1.05336	1.22959
		ASK1
	28℃	0.747851	1.22034	1.1018
	23℃	0.494346	0.575832	0.825977
	18℃	0.510486	0.64213	0.534009
	13℃	0.654175	0.661973	0.658062
	13℃-12h	0.617216	0.602904	0.592381
		ATF6
	28℃	1.18826	0.78446	1.08172
	23℃	0.309798	0.2759	0.485952
	18℃	0.45555	0.511117	0.765524
	13℃	0.223579	0.346617	0.278382
	13℃-12h	0.711179	0.78	0.845169
		IRE1
	28℃	1.4755	0.675251	1
	23℃	0.457121	0.412851	0.859693
	18℃	1.07691	0.89753	1.5799
	13℃	1.1183	0.672765	0.867383
	13℃-12h	2.08196	2.56685	3.15637
		XBP1
	28℃	1.37597	0.726416	1
	23℃	1.23117	0.708524	0.596488
	18℃	0.967121	0.626642	1.51042
	13℃	1.1854	0.899391	1.03254
	13℃-12h	1.94549	1.62992	3.06264
		PERK
	28℃	1.2494	0.969045	0.833765
	23℃	0.516491	0.405883	0.469327
	18℃	0.401938	0.56	0.717036
	13℃	0.790468	0.709392	0.748833
	13℃-12h	1.03725	1.08298	1.13226
		eIF2a
	28℃	1.36094	0.869952	0.84311
	23℃	0.9211	1.25362	0.676781
	18℃	0.927971	0.786408	0.896598
	13℃	1.47562	1.38687	1.43056
	13℃-12h	2.18721	2.02792	1.87588
		ATF4
	28℃	1.02197	1.06948	0.911643
	23℃	1.24094	1.14634	0.71302
	18℃	0.942151	0.877022	0.862984
	13℃	1.15509	1.04116	1.09665
	13℃-12h	2.8824	2.24419	3.01139
